# Supplementary material for: Reduction in suicides and suicide attempts following implementation of AI-based video surveillance in the Stockholm metro system: an intervention study
Source: BMC Public Health. 2026 Jul 1;26:1997. doi: 10.1186/s12889-026-28358-1 (PMC13321902; doi:10.1186/s12889-026-28358-1)
Supplement: Supplementary file 2 — Additional file 2. Analyzed data and Stata commands. [file 12889_2026_28358_MOESM2_ESM.xlsx]

## Sheet: info
dataset	Outcome variable	Explanation	Outcome rank	Source (delete this info on submission)
Main CITS ITS analysis data	y_exp	Person under train (PUT) due to suicidality (suicides and suicide attempts)	Primary outcome	yi_suicidality_14stn_100stn (NOT StH) in 7_cits_data_direct_effect
Main CITS ITS analysis data	y_controls	Person under train (PUT) due to suicidality (suicides and suicide attempts) at control stations. Zero (0) counts set to 0.001.	Control group	yc_suicidality_14stn_100stn (INCLUDING StH) in 7_cits_data_direct_effect
Main CITS ITS analysis data	y_controls_int	Person under train (PUT) due to suicidality (suicides and suicide attempts) at control stations.	Control group	yc_suicidality_14stn_100stn (INCLUDING StH) in 7_cits_data_direct_effect
Main CITS ITS analysis data	y_fidel	y, but removed 1 case of when AI-CCTV system failed to trigger an alarm due to classification limitations	Primary outcome	7_cits_data_direct_effect-fidel
2010Q1-2022Q3	y	Person under train (PUT) due to suicidality (suicides and suicide attempts)	Primary outcome	7_cits_data_direct_effect
2010Q1-2022Q3	y_suicide	Death by suicide due to PUT	Key Secondary outcome	7_did_data_direct_effect-suicid
2010Q1-2022Q3	y_trains	Canceled train services	Secondary outcome	did_cancelled_PUT_trespass in 7_its_data_cancelations
2010Q1-2022Q3	y_accident	PUT due to accident	Secondary outcome	7_did_data_direct_effect-acc
2018Q1-2022Q3	y_safe	Individuals safeguarded for suicide risk	Secondary outcome	7_did_data_direct_effect-safegu
*****************************************************************
Exploratory:
Extended post-period long	y_exp	Person under train (PUT) due to suicidality (suicides and suicide attempts)	Exploratory extension	yi_ & yc_mix_suicidality_14stn_99stn-Sha_exkluderad in 7_its_data_mixed_effect
				STADSHAGEN EXCLUDED FROM CONTROLS TOO, N=200
Extended post-period wide	y_controls	Person under train (PUT) due to suicidality (suicides and suicide attempts) at control stations. Zero (0) counts set to 0.001.	Exploratory extension	yc_mix_suicidality_14stn_99stn-Sha_exkluderad in 7_its_data_mixed_effect
Extended post-period wide	y_all	Person under train (PUT) due to suicidality (suicides and suicide attempts) at control stations. Zero (0) counts set to 0.001.	Exploratory extension	yi+yc_suicidality_14stn_100stn (excl StH) in 7_cits_data_direct_effect ALLA N=206 TOTALT HÄR, ÄVEN STADSHAGEN
*****************************************************************
Explanatory (independent) variables:
time	quarter number time indicator
group	1 = intervention stations, 0 = control stations
interv	dummy indicating the intervention quarters (the post period)
season	recurring seasonal quarter numbering	s
interv_mid	dummy indicating a placebo intervention, for sensitivity analysis
interv2	dummy indicating the extended time period intervention quarters which had heterogenous exposures, as being separated from interv
intervBoth	dummy indicating the primary and extended intervention quarters combined as one period
timec and timec2	time variables for trend effect estimations

## Sheet: commands
	Effect model / comment:	Stata command examples (primary outcome y):
		Using data "Main CITS ITS analysis data":
	Check counts	tabstat y_exp y_controls_int , by(interv) stat(sum)
		tsset time
	CITS, primary analysis of level change at AI-CCTV stations, controlled estimation	glm y_exp c.time 1.interv i.season, exposure(y_controls) family(poisson) link(log) eform level(90) vce(robust)
	ITS, primary analysis of level change at AI-CCTV stations, uncontrolled estimation	glm y_exp c.time 1.interv i.season, family(poisson) link(log) eform level(90) vce(robust)
		predict pred_case
	ITS, level change at control stations, supplementary analysis	glm y_controls_int c.time 1.interv i.season, family(poisson) link(log) eform level(90) vce(robust)
		predict pred_control
		Plot:
		gen quarter_num = quarterly(quarter, "YQ")
		format quarter_num %tq
		lowess y_exp time, generate(y_case_curve)
		lowess y_controls_int time, generate(y_control_curve)
		twoway (line pred_case quarter_num, lcolor(blue)) (line y_case_curve quarter_num, lcolor(blue) lpattern(longdash)) (scatter y_exp quarter_num, mcolor(blue) msymbol(x)) (line y_control_curve quarter_num, lcolor(red) lpattern(longdash)) (line pred_control quarter_num, lcolor(red)), ytitle(PUT due to suicidality) xlabel(200(4)250, format(%tqCCYY!Qq) angle(45) nogrid) xline(246.5, lpattern(shortdash)…
	**********************************************************************************
	Sensitivity tests:	Using data "Main CITS ITS analysis data":
		tsset time
	CITS, negative binominal	glm y_exp c.time 1.interv i.season, exposure(y_controls) family(nbinomial) link(log) eform level(90) vce(robust)
	CITS, omitting seasonal terms	glm y_exp c.time 1.interv, exposure(y_controls) family(poisson) link(log) eform level(90) vce(robust)
	CITS accounting for exposure fidelity	glm y_fidel c.time 1.interv i.season, exposure(y_controls) family(poisson) link(log) eform level(90) vce(robust)
	Placebo intervention in the middle of the pre-period	glm y_exp c.time 1.interv_mid i.season if interv==0, exposure(y_controls) family(poisson) link(log) eform level(90) vce(robust)
	ITS omitting seasonal terms (intervention only)	glm y_exp c.time 1.interv, family(poisson) link(log) eform level(90) vce(robust)
	Displacement effects: adjacent vs non adjacent control stations (see Table S6 for counts)	cci 3 29 9 79, exact
	Simplified benchmark models:
		Using data "2010Q1-2022Q3":
		xtset group time
		gen int_x_group = interv * group
	DID, level change	glm y i.group##(i.interv), family(poisson) vce(robust) level(90) eform
	DID, level change, alternative command	glm y interv group int_x_group, family(poisson) vce(robust) level(90) eform
	Pre/post, level change	glm y 1.interv if group==1, family(poisson) link(log) vce(robust) eform level(90)
	Check counts	table (group interv), stat(total y)
	OR, level change	cci 2 55 12 108, exact
	**********************************************************************************
	Bayesian analysis using weakly informative priors to counteract sparse-data problems
		Using data "Main CITS ITS analysis data":
		tsset time
	CITS primary level change, with intervention prior set to 95% interval IRR 0.01-100 (default for other parameters)	bayes, dots clevel(90) rseed(14) burnin(3500) nchains(4) prior({y_exp: 1.interv}, normal(0, (ln(100)/1.96)^2)): glm y_exp c.time 1.interv i.season, exposure(y_controls) family(poisson) link(log) eform level(90)
	Convergence stat < 1.01?	bayesstats grubin
	Ess > 1000?	bayesstats ess
		bayestest interval {y_exp: 1.interv}, upper(0)
	Diagnostic graphs:	bayesgraph diagnostic {y_exp: 1.interv}
	ITS primary level change, with intervention prior set to 95% interval IRR 0.01-100 (default for other parameters)	bayes, dots clevel(90) rseed(14) burnin(3500) nchains(4) prior({y_exp: 1.interv}, normal(0, (ln(100)/1.96)^2)): glm y_exp c.time 1.interv i.season, family(poisson) link(log) eform level(90)
	Prob > 0.9?	bayestest interval {y_exp: 1.interv}, upper(0)
		Using data "2010Q1-2022Q3":
		xtset group time
	DID, level change, with intervention prior set to 95% interval IRR 0.01-100 (default for other parameters)	bayes, dots clevel(90) rseed(14) burnin(3500) nchains(4) prior({y: 1.group#1.interv}, normal(0, (ln(100)/1.96)^2)): glm y i.group##(i.interv), family(poisson) level(90) eform
		bayestest interval {y: 1.group#1.interv}, upper(0)
	Diagnostic graphs:	bayesgraph diagnostic {y: 1.group#1.interv}
		gen int_x_group = interv * group
	DID, level change, alternative model specification	bayes, dots clevel(90) rseed(14) burnin(3500) nchains(4) prior({y: int_x_group}, normal(0, (ln(100)/1.96)^2)): glm y interv group int_x_group, family(poisson) level(90) eform
		bayestest interval {y: int_x_group}, upper(0)
	Pre/post level change, with intervention prior set to 95% interval IRR 0.05-20 (default for other parameters)	bayes, dots clevel(90) rseed(14) burnin(3500) nchains(4) prior({y: 1.interv}, normal(0, (ln(20)/1.96)^2)): glm y 1.interv if group==1, family(poisson) link(log) eform level(90)
		bayestest interval {y: 1.interv}, upper(0)
	Diagnostic graphs:	bayesgraph diagnostic {y: 1.interv}
	**********************************************************************************
		Special commands (secondary outcomes):
		gen int_x_group = interv * group
	DID, exact poisson	expoisson y_suicide interv group int_x_group, level(90) irr
	Pre/post, exact poisson	expoisson y_suicide interv if group==1, level(90) irr
	DID, level change, with intervention prior set to 95% interval IRR 0.05-20 (default for other parameters)	bayes, dots clevel(90) rseed(14) burnin(3500) nchains(4) prior({y_suicide: int_x_group}, normal(0, (ln(20)/1.96)^2)): glm y_suicide interv group int_x_group, family(poisson) level(90) eform
		bayestest interval {y_suicide: int_x_group}, upper(0)
	Pre/post level change, with intervention prior set to 95% interval IRR 0.05-20 (default for other parameters)	bayes, dots clevel(90) rseed(14) burnin(3500) nchains(4) prior({y_suicide: 1.interv}, normal(0, (ln(20)/1.96)^2)): glm y_suicide 1.interv if group==1, family(poisson) level(90) eform
		bayestest interval {y_suicide: 1.interv}, upper(0)
	DID, gaussian	glm y_trains i.group##(i.interv), vce(robust) level(90)
	Pre/post, gaussian	glm y_trains 1.interv if group==1, vce(robust) level(90)
	**********************************************************************************
		Exporing ITS with addition of an extended post-period:
		Using data "Extended post-period long":
	CITS, using one long and heterogeneous post-period	glm y i.group##(c.time i.intervboth) i.season, family(poisson) vce(robust) level(90) eform
	ITS, level change primary post-period followed by a level&trend changes extended post-period	glm y_exp c.time 1.interv 1.interv2 1.interv2#c.timec2 i.season if group==1, family(poisson) link(log) vce(robust) eform level(90)
		predict pred_case
	ITS, level change primary post-period followed by a level&trend changes extended post-period	glm y_exp c.time 1.interv 1.interv2 1.interv2#c.timec2 i.season if group==0, family(poisson) link(log) vce(robust) eform level(90)
		predict pred_control
		Plot:
		gen quarter_num = quarterly(quarter, "YQ")
		format quarter_num %tq
		lowess y_exp time if group == 1, generate(y_case_curve)
		lowess y_exp time if group == 0, generate(y_control_curve)
		twoway (line pred_case quarter_num if group==1, lcolor(blue)) (line y_case_curve quarter_num if group==1, lcolor(blue) lpattern(longdash)) (scatter y_exp quarter_num if group==1, mcolor(blue) msymbol(x)) (line pred_control quarter_num if group==0, lcolor(red)) (line y_control_curve quarter_num if group==0, lcolor(red) lpattern(longdash)), ytitle(PUT due to suicidality) xlabel(200(4)261, format(%t…
		Using data "Extended post-period wide":
		tsset time
	CITS, level change primary post-period followed by a level&trend changes extended post-period	glm y_exp c.time 1.interv 1.interv2 1.interv2#c.timec2 i.season, exposure(y_controls) family(poisson) link(log) vce(robust) eform level(90)
	ITS, level change primary post-period followed by a level&trend changes extended post-period	glm y_all c.time 1.interv 1.interv2 1.interv2#c.timec2 i.season, family(poisson) link(log) vce(robust) eform level(90)
		predict pred_all
		Plot:
		gen quarter_num = quarterly(quarter, "YQ")
		format quarter_num %tq
		lowess y_all time, generate(y_all_curve)
		twoway (line pred_all quarter_num, lcolor(black)) (scatter y_all quarter_num, mcolor(black) msymbol(x)) (line y_all_curve quarter_num, lcolor(black) lpattern(longdash)), ytitle(PUT due to suicidality) xlabel(200(4)261, format(%tqCCYY!Qq) angle(45) nogrid) xline(246.5 250.5, lpattern(shortdash) lcolor(black)) ylabel(, nogrid) xtitle(Quarter) legend(off) graphregion(fcolor(white) lcolor(white)) plo…
	Note: in ITS level&trend models using timec, interv2 estimate show the immediate level change between 2022Q3 and 2022Q4: When using timec2, interv2 estimate show the level change at the study end 2025Q2.
	**********************************************************************************
		QC (autocorrelation, stationarity):
		Using data "Main CITS ITS analysis data":
		glm y_exp c.time 1.interv i.season, exposure(y_controls) family(poisson) link(log) eform level(90) vce(robust)
		predict dev_res, deviance
	AC plot	ac dev_res
	Residuals across time	twoway scatter dev_res time || lowess dev_res time
	Bartlett’s periodogram-based white-noise test	wntestb dev_res
	Ljung–Box–type portmanteau (Q) test	wntestq dev_res, lags(4)
	Test of common time trend in cases and control (in the pre-period)	glm y_exp c.time i.season if interv==0, exposure(y_controls) family(poisson) link(log) eform level(90) vce(robust)
	**********************************************************************************

## Sheet: Main CITS ITS analysis data
quarter	y_exp	y_controls	y_controls_int	y_fidel	time	interv	season	interv_mid
2010Q1	1	0.001	0	1	0	0	1	0
2010Q2	1	3	3	1	1	0	2	0
2010Q3	1	5	5	1	2	0	3	0
2010Q4	1	1	1	1	3	0	4	0
2011Q1	2	1	1	2	4	0	1	0
2011Q2	1	3	3	1	5	0	2	0
2011Q3	2	8	8	2	6	0	3	0
2011Q4	0	1	1	0	7	0	4	0
2012Q1	2	2	2	2	8	0	1	0
2012Q2	1	3	3	1	9	0	2	0
2012Q3	2	3	3	2	10	0	3	0
2012Q4	1	1	1	1	11	0	4	0
2013Q1	1	2	2	1	12	0	1	0
2013Q2	1	4	4	1	13	0	2	0
2013Q3	1	2	2	1	14	0	3	0
2013Q4	1	1	1	1	15	0	4	0
2014Q1	0	0.001	0	0	16	0	1	0
2014Q2	1	3	3	1	17	0	2	0
2014Q3	1	1	1	1	18	0	3	0
2014Q4	0	2	2	0	19	0	4	0
2015Q1	0	7	7	0	20	0	1	0
2015Q2	2	3	3	2	21	0	2	0
2015Q3	1	1	1	1	22	0	3	0
2015Q4	3	0.001	0	3	23	0	4	1
2016Q1	1	5	5	1	24	0	1	1
2016Q2	2	1	1	2	25	0	2	1
2016Q3	0	1	1	0	26	0	3	1
2016Q4	1	1	1	1	27	0	4	1
2017Q1	2	5	5	2	28	0	1	1
2017Q2	1	4	4	1	29	0	2	1
2017Q3	1	3	3	1	30	0	3	1
2017Q4	1	3	3	1	31	0	4	1
2018Q1	0	1	1	0	32	0	1	1
2018Q2	4	1	1	4	33	0	2	1
2018Q3	0	2	2	0	34	0	3	1
2018Q4	1	1	1	1	35	0	4	1
2019Q1	3	0.001	0	3	36	0	1	1
2019Q2	0	4	4	0	37	0	2	1
2019Q3	1	1	1	1	38	0	3	1
2019Q4	3	5	5	3	39	0	4	1
2020Q1	3	6	6	3	40	0	1	1
2020Q2	0	2	2	0	41	0	2	1
2020Q3	2	0.001	0	2	42	0	3	1
2020Q4	0	1	1	0	43	0	4	1
2021Q1	1	1	1	1	44	0	1	1
2021Q2	1	1	1	1	45	0	2	1
2021Q3	0	2	2	0	46	0	3	1
2021Q4	0	0.001	0	0	47	1	4	1
2022Q1	1	5	5	1	48	1	1	1
2022Q2	1	3	3	0	49	1	2	1
2022Q3	0	4	4	0	50	1	3	1

## Sheet: 2010Q1-2022Q3
quarter	y	y_suicide	y_trains	y_accident	time	interv	season	group
2010Q1	1	1	.	1	0	0	1	1
2010Q2	1	0	.	0	1	0	2	1		tabstat y_exp y_controls_int , by(interv) stat(sum)
2010Q3	1	0	.	1	2	0	3	1
2010Q4	1	0	.	0	3	0	4	1		group=1	y	y_suicide	%suicide
2011Q1	2	1	4615.13	0	4	0	1	1		pre	55	28	0.509091
2011Q2	1	0	361.21	0	5	0	2	1		post	2	0
2011Q3	2	2	2329.24	0	6	0	3	1
2011Q4	0	0	425.652	0	7	0	4	1		group=0
2012Q1	2	1	4443.63	0	8	0	1	1		pre	108	69	0.638889
2012Q2	1	0	214.588	1	9	0	2	1		post	12	6	0.5
2012Q3	2	1	3480.33	0	10	0	3	1
2012Q4	1	1	3582.22	3	11	0	4	1
2013Q1	1	0	4136.9	0	12	0	1	1
2013Q2	1	1	986.102	0	13	0	2	1
2013Q3	1	1	1369	0	14	0	3	1
2013Q4	1	0	1013.74	0	15	0	4	1
2014Q1	0	0	1506.01	2	16	0	1	1
2014Q2	1	1	3056.83	1	17	0	2	1
2014Q3	1	0	883.405	1	18	0	3	1
2014Q4	0	0	880.805	1	19	0	4	1
2015Q1	0	0	2060.19	1	20	0	1	1
2015Q2	2	2	3350.05	1	21	0	2	1
2015Q3	1	1	2069.16	2	22	0	3	1
2015Q4	3	1	5981.62	1	23	0	4	1
2016Q1	1	1	549.199	0	24	0	1	1
2016Q2	2	1	7429.73	2	25	0	2	1
2016Q3	0	0	80.816	0	26	0	3	1
2016Q4	1	0	451.1	0	27	0	4	1
2017Q1	2	0	609.096	0	28	0	1	1
2017Q2	1	1	2866.27	0	29	0	2	1
2017Q3	1	1	2011.45	0	30	0	3	1
2017Q4	1	0	1539.02	0	31	0	4	1
2018Q1	0	0	492.658	0	32	0	1	1
2018Q2	4	3	7146.81	2	33	0	2	1
2018Q3	0	0	188.661	0	34	0	3	1
2018Q4	1	1	687.759	1	35	0	4	1
2019Q1	3	1	1218.47	0	36	0	1	1
2019Q2	0	0	629.925	2	37	0	2	1
2019Q3	1	1	2871.27	0	38	0	3	1
2019Q4	3	1	2370.18	0	39	0	4	1
2020Q1	3	1	1253.47	0	40	0	1	1
2020Q2	0	0	770.436	1	41	0	2	1
2020Q3	2	2	7164.69	0	42	0	3	1
2020Q4	0	0	574.973	0	43	0	4	1
2021Q1	1	0	1042.08	0	44	0	1	1
2021Q2	1	0	721.898	0	45	0	2	1
2021Q3	0	0	106.343	0	46	0	3	1
2021Q4	0	0	92.988	0	47	1	4	1
2022Q1	1	0	1339.77	1	48	1	1	1
2022Q2	1	0	254.487	0	49	1	2	1
2022Q3	0	0	199.319	0	50	1	3	1
2010Q1	0	0	.	0	0	0	1	0
2010Q2	3	3	.	0	1	0	2	0
2010Q3	5	2	.	0	2	0	3	0
2010Q4	1	0	.	0	3	0	4	0
2011Q1	1	0	2070.6	0	4	0	1	0
2011Q2	3	3	1665.6	1	5	0	2	0
2011Q3	8	5	4296.41	0	6	0	3	0
2011Q4	1	0	2962.4	0	7	0	4	0
2012Q1	2	1	2472.15	1	8	0	1	0
2012Q2	3	3	4880.95	0	9	0	2	0
2012Q3	3	2	1439.99	0	10	0	3	0
2012Q4	1	1	2101.72	1	11	0	4	0
2013Q1	2	2	3184.86	0	12	0	1	0
2013Q2	4	2	4715.72	1	13	0	2	0
2013Q3	2	0	1799.49	0	14	0	3	0
2013Q4	1	0	1688.16	2	15	0	4	0
2014Q1	0	0	5143.59	0	16	0	1	0
2014Q2	3	1	3152.67	1	17	0	2	0
2014Q3	1	1	6352.36	1	18	0	3	0
2014Q4	2	1	1094.44	0	19	0	4	0
2015Q1	7	5	8247.36	1	20	0	1	0
2015Q2	3	2	3780.25	0	21	0	2	0
2015Q3	1	1	1144.37	0	22	0	3	0
2015Q4	0	0	1821.29	2	23	0	4	0
2016Q1	5	1	3481.82	1	24	0	1	0
2016Q2	1	1	3089.96	1	25	0	2	0
2016Q3	1	0	1149.07	0	26	0	3	0
2016Q4	1	1	2515.68	0	27	0	4	0
2017Q1	5	3	5283.9	0	28	0	1	0
2017Q2	4	3	3469.53	0	29	0	2	0
2017Q3	3	3	4069.85	1	30	0	3	0
2017Q4	3	2	2985.65	1	31	0	4	0
2018Q1	1	1	1368.6	0	32	0	1	0
2018Q2	1	1	3135.54	0	33	0	2	0
2018Q3	2	1	2488.32	1	34	0	3	0
2018Q4	1	1	1537.76	0	35	0	4	0
2019Q1	0	0	2384.55	1	36	0	1	0
2019Q2	4	3	2204.29	0	37	0	2	0
2019Q3	1	1	4981.13	0	38	0	3	0
2019Q4	5	2	5460.78	0	39	0	4	0
2020Q1	6	4	4201.04	0	40	0	1	0
2020Q2	2	2	2727.76	0	41	0	2	0
2020Q3	0	0	1033.98	0	42	0	3	0
2020Q4	1	1	1841.79	1	43	0	4	0
2021Q1	1	1	1482.21	1	44	0	1	0
2021Q2	1	1	1848.66	1	45	0	2	0
2021Q3	2	1	2202.49	0	46	0	3	0
2021Q4	0	0	3576.38	2	47	1	4	0
2022Q1	5	3	1545.07	1	48	1	1	0
2022Q2	3	1	2461.42	1	49	1	2	0
2022Q3	4	2	4009.35	0	50	1	3	0

## Sheet: 2018Q1-2022Q3
quarter	y_safe	time	interv	season	group
2018Q1	15	0	0	1	1
2018Q2	16	1	0	2	1
2018Q3	18	2	0	3	1
2018Q4	14	3	0	4	1
2019Q1	7	4	0	1	1
2019Q2	9	5	0	2	1
2019Q3	17	6	0	3	1
2019Q4	20	7	0	4	1
2020Q1	10	8	0	1	1
2020Q2	9	9	0	2	1
2020Q3	16	10	0	3	1
2020Q4	6	11	0	4	1
2021Q1	13	12	0	1	1
2021Q2	10	13	0	2	1
2021Q3	10	14	0	3	1
2021Q4	9	15	1	4	1
2022Q1	10	16	1	1	1
2022Q2	13	17	1	2	1
2022Q3	8	18	1	3	1
2018Q1	28	0	0	1	0
2018Q2	19	1	0	2	0
2018Q3	15	2	0	3	0
2018Q4	29	3	0	4	0
2019Q1	36	4	0	1	0
2019Q2	27	5	0	2	0
2019Q3	39	6	0	3	0
2019Q4	27	7	0	4	0
2020Q1	28	8	0	1	0
2020Q2	30	9	0	2	0
2020Q3	26	10	0	3	0
2020Q4	37	11	0	4	0
2021Q1	26	12	0	1	0
2021Q2	41	13	0	2	0
2021Q3	45	14	0	3	0
2021Q4	18	15	1	4	0
2022Q1	30	16	1	1	0
2022Q2	37	17	1	2	0
2022Q3	36	18	1	3	0

## Sheet: Extended post-period long
quarter	y_exp	time	interv	interv2	intervBoth	season	group	timec	timec2
2010Q1	1	0	0	0	0	1	1	-51	-61
2010Q2	1	1	0	0	0	2	1	-50	-60
2010Q3	1	2	0	0	0	3	1	-49	-59
2010Q4	1	3	0	0	0	4	1	-48	-58
2011Q1	2	4	0	0	0	1	1	-47	-57
2011Q2	1	5	0	0	0	2	1	-46	-56
2011Q3	2	6	0	0	0	3	1	-45	-55
2011Q4	0	7	0	0	0	4	1	-44	-54
2012Q1	2	8	0	0	0	1	1	-43	-53
2012Q2	1	9	0	0	0	2	1	-42	-52
2012Q3	2	10	0	0	0	3	1	-41	-51
2012Q4	1	11	0	0	0	4	1	-40	-50
2013Q1	1	12	0	0	0	1	1	-39	-49
2013Q2	1	13	0	0	0	2	1	-38	-48
2013Q3	1	14	0	0	0	3	1	-37	-47
2013Q4	1	15	0	0	0	4	1	-36	-46
2014Q1	0	16	0	0	0	1	1	-35	-45
2014Q2	1	17	0	0	0	2	1	-34	-44
2014Q3	1	18	0	0	0	3	1	-33	-43
2014Q4	0	19	0	0	0	4	1	-32	-42
2015Q1	0	20	0	0	0	1	1	-31	-41
2015Q2	2	21	0	0	0	2	1	-30	-40
2015Q3	1	22	0	0	0	3	1	-29	-39
2015Q4	3	23	0	0	0	4	1	-28	-38
2016Q1	1	24	0	0	0	1	1	-27	-37
2016Q2	2	25	0	0	0	2	1	-26	-36
2016Q3	0	26	0	0	0	3	1	-25	-35
2016Q4	1	27	0	0	0	4	1	-24	-34
2017Q1	2	28	0	0	0	1	1	-23	-33
2017Q2	1	29	0	0	0	2	1	-22	-32
2017Q3	1	30	0	0	0	3	1	-21	-31
2017Q4	1	31	0	0	0	4	1	-20	-30
2018Q1	0	32	0	0	0	1	1	-19	-29
2018Q2	4	33	0	0	0	2	1	-18	-28
2018Q3	0	34	0	0	0	3	1	-17	-27
2018Q4	1	35	0	0	0	4	1	-16	-26
2019Q1	3	36	0	0	0	1	1	-15	-25
2019Q2	0	37	0	0	0	2	1	-14	-24
2019Q3	1	38	0	0	0	3	1	-13	-23
2019Q4	3	39	0	0	0	4	1	-12	-22
2020Q1	3	40	0	0	0	1	1	-11	-21
2020Q2	0	41	0	0	0	2	1	-10	-20
2020Q3	2	42	0	0	0	3	1	-9	-19
2020Q4	0	43	0	0	0	4	1	-8	-18
2021Q1	1	44	0	0	0	1	1	-7	-17
2021Q2	1	45	0	0	0	2	1	-6	-16
2021Q3	0	46	0	0	0	3	1	-5	-15
2021Q4	0	47	1	0	1	4	1	-4	-14
2022Q1	1	48	1	0	1	1	1	-3	-13
2022Q2	1	49	1	0	1	2	1	-2	-12
2022Q3	0	50	1	0	1	3	1	-1	-11
2022Q4	0	51	0	1	1	4	1	0	-10
2023Q1	1	52	0	1	1	1	1	1	-9
2023Q2	3	53	0	1	1	2	1	2	-8
2023Q3	2	54	0	1	1	3	1	3	-7
2023Q4	1	55	0	1	1	4	1	4	-6
2024Q1	0	56	0	1	1	1	1	5	-5
2024Q2	1	57	0	1	1	2	1	6	-4
2024Q3	0	58	0	1	1	3	1	7	-3
2024Q4	0	59	0	1	1	4	1	8	-2
2025Q1	2	60	0	1	1	1	1	9	-1
2025Q2	0	61	0	1	1	2	1	10	0
2010Q1	0	0	0	0	0	1	0	-51	-61
2010Q2	1	1	0	0	0	2	0	-50	-60
2010Q3	5	2	0	0	0	3	0	-49	-59
2010Q4	1	3	0	0	0	4	0	-48	-58
2011Q1	1	4	0	0	0	1	0	-47	-57
2011Q2	3	5	0	0	0	2	0	-46	-56
2011Q3	8	6	0	0	0	3	0	-45	-55
2011Q4	1	7	0	0	0	4	0	-44	-54
2012Q1	2	8	0	0	0	1	0	-43	-53
2012Q2	3	9	0	0	0	2	0	-42	-52
2012Q3	3	10	0	0	0	3	0	-41	-51
2012Q4	1	11	0	0	0	4	0	-40	-50
2013Q1	2	12	0	0	0	1	0	-39	-49
2013Q2	4	13	0	0	0	2	0	-38	-48
2013Q3	2	14	0	0	0	3	0	-37	-47
2013Q4	1	15	0	0	0	4	0	-36	-46
2014Q1	0	16	0	0	0	1	0	-35	-45
2014Q2	3	17	0	0	0	2	0	-34	-44
2014Q3	1	18	0	0	0	3	0	-33	-43
2014Q4	2	19	0	0	0	4	0	-32	-42
2015Q1	7	20	0	0	0	1	0	-31	-41
2015Q2	2	21	0	0	0	2	0	-30	-40
2015Q3	1	22	0	0	0	3	0	-29	-39
2015Q4	0	23	0	0	0	4	0	-28	-38
2016Q1	5	24	0	0	0	1	0	-27	-37
2016Q2	1	25	0	0	0	2	0	-26	-36
2016Q3	1	26	0	0	0	3	0	-25	-35
2016Q4	1	27	0	0	0	4	0	-24	-34
2017Q1	4	28	0	0	0	1	0	-23	-33
2017Q2	4	29	0	0	0	2	0	-22	-32
2017Q3	3	30	0	0	0	3	0	-21	-31
2017Q4	3	31	0	0	0	4	0	-20	-30
2018Q1	1	32	0	0	0	1	0	-19	-29
2018Q2	1	33	0	0	0	2	0	-18	-28
2018Q3	2	34	0	0	0	3	0	-17	-27
2018Q4	1	35	0	0	0	4	0	-16	-26
2019Q1	0	36	0	0	0	1	0	-15	-25
2019Q2	4	37	0	0	0	2	0	-14	-24
2019Q3	1	38	0	0	0	3	0	-13	-23
2019Q4	5	39	0	0	0	4	0	-12	-22
2020Q1	5	40	0	0	0	1	0	-11	-21
2020Q2	2	41	0	0	0	2	0	-10	-20
2020Q3	0	42	0	0	0	3	0	-9	-19
2020Q4	0	43	0	0	0	4	0	-8	-18
2021Q1	1	44	0	0	0	1	0	-7	-17
2021Q2	1	45	0	0	0	2	0	-6	-16
2021Q3	2	46	0	0	0	3	0	-5	-15
2021Q4	0	47	1	0	1	4	0	-4	-14
2022Q1	5	48	1	0	1	1	0	-3	-13
2022Q2	3	49	1	0	1	2	0	-2	-12
2022Q3	4	50	1	0	1	3	0	-1	-11
2022Q4	2	51	0	1	1	4	0	0	-10
2023Q1	4	52	0	1	1	1	0	1	-9
2023Q2	1	53	0	1	1	2	0	2	-8
2023Q3	1	54	0	1	1	3	0	3	-7
2023Q4	1	55	0	1	1	4	0	4	-6
2024Q1	1	56	0	1	1	1	0	5	-5
2024Q2	2	57	0	1	1	2	0	6	-4
2024Q3	1	58	0	1	1	3	0	7	-3
2024Q4	2	59	0	1	1	4	0	8	-2
2025Q1	1	60	0	1	1	1	0	9	-1
2025Q2	3	61	0	1	1	2	0	10	0

## Sheet: Extended post-period wide
quarter	y_exp	y_controls	y_all	time	interv	interv2	intervBoth	season	group	timec	timec2
2010Q1	1	0.001	1	0	0	0	0	1	1	-51	-61
2010Q2	1	1	4	1	0	0	0	2	1	-50	-60
2010Q3	1	5	6	2	0	0	0	3	1	-49	-59
2010Q4	1	1	2	3	0	0	0	4	1	-48	-58
2011Q1	2	1	3	4	0	0	0	1	1	-47	-57
2011Q2	1	3	4	5	0	0	0	2	1	-46	-56
2011Q3	2	8	10	6	0	0	0	3	1	-45	-55
2011Q4	0	1	1	7	0	0	0	4	1	-44	-54
2012Q1	2	2	4	8	0	0	0	1	1	-43	-53
2012Q2	1	3	4	9	0	0	0	2	1	-42	-52
2012Q3	2	3	5	10	0	0	0	3	1	-41	-51
2012Q4	1	1	2	11	0	0	0	4	1	-40	-50
2013Q1	1	2	3	12	0	0	0	1	1	-39	-49
2013Q2	1	4	5	13	0	0	0	2	1	-38	-48
2013Q3	1	2	3	14	0	0	0	3	1	-37	-47
2013Q4	1	1	2	15	0	0	0	4	1	-36	-46
2014Q1	0	0.001	0	16	0	0	0	1	1	-35	-45
2014Q2	1	3	4	17	0	0	0	2	1	-34	-44
2014Q3	1	1	2	18	0	0	0	3	1	-33	-43
2014Q4	0	2	2	19	0	0	0	4	1	-32	-42
2015Q1	0	7	7	20	0	0	0	1	1	-31	-41
2015Q2	2	2	5	21	0	0	0	2	1	-30	-40
2015Q3	1	1	2	22	0	0	0	3	1	-29	-39
2015Q4	3	0.001	3	23	0	0	0	4	1	-28	-38
2016Q1	1	5	6	24	0	0	0	1	1	-27	-37
2016Q2	2	1	3	25	0	0	0	2	1	-26	-36
2016Q3	0	1	1	26	0	0	0	3	1	-25	-35
2016Q4	1	1	2	27	0	0	0	4	1	-24	-34
2017Q1	2	4	7	28	0	0	0	1	1	-23	-33
2017Q2	1	4	5	29	0	0	0	2	1	-22	-32
2017Q3	1	3	4	30	0	0	0	3	1	-21	-31
2017Q4	1	3	4	31	0	0	0	4	1	-20	-30
2018Q1	0	1	1	32	0	0	0	1	1	-19	-29
2018Q2	4	1	5	33	0	0	0	2	1	-18	-28
2018Q3	0	2	2	34	0	0	0	3	1	-17	-27
2018Q4	1	1	2	35	0	0	0	4	1	-16	-26
2019Q1	3	0.001	3	36	0	0	0	1	1	-15	-25
2019Q2	0	4	4	37	0	0	0	2	1	-14	-24
2019Q3	1	1	2	38	0	0	0	3	1	-13	-23
2019Q4	3	5	8	39	0	0	0	4	1	-12	-22
2020Q1	3	5	9	40	0	0	0	1	1	-11	-21
2020Q2	0	2	2	41	0	0	0	2	1	-10	-20
2020Q3	2	0.001	2	42	0	0	0	3	1	-9	-19
2020Q4	0	0.001	1	43	0	0	0	4	1	-8	-18
2021Q1	1	1	2	44	0	0	0	1	1	-7	-17
2021Q2	1	1	2	45	0	0	0	2	1	-6	-16
2021Q3	0	2	2	46	0	0	0	3	1	-5	-15
2021Q4	0	0.001	0	47	1	0	1	4	1	-4	-14
2022Q1	1	5	6	48	1	0	1	1	1	-3	-13
2022Q2	1	3	4	49	1	0	1	2	1	-2	-12
2022Q3	0	4	4	50	1	0	1	3	1	-1	-11
2022Q4	0	2	2	51	0	1	1	4	1	0	-10
2023Q1	1	4	5	52	0	1	1	1	1	1	-9
2023Q2	3	1	4	53	0	1	1	2	1	2	-8
2023Q3	2	1	3	54	0	1	1	3	1	3	-7
2023Q4	1	1	2	55	0	1	1	4	1	4	-6
2024Q1	0	1	1	56	0	1	1	1	1	5	-5
2024Q2	1	2	3	57	0	1	1	2	1	6	-4
2024Q3	0	1	1	58	0	1	1	3	1	7	-3
2024Q4	0	2	2	59	0	1	1	4	1	8	-2
2025Q1	2	1	3	60	0	1	1	1	1	9	-1
2025Q2	0	3	3	61	0	1	1	2	1	10	0
